# Supplementary material for: Moderate Seasonal Dynamics Indicate an Important Role for Lysogeny in the Red Sea
Source: Microorganisms. 2021 Jun 11;9(6):1269. doi: 10.3390/microorganisms9061269 (PMC8230703; doi:10.3390/microorganisms9061269)
Supplement: Supplementary file 1 [file microorganisms-09-01269-s001.zip]

Archive with 1 entries (1 files):
- microorganisms-1189053-supplementary.xlsx
