# Supplementary material for: Moderate Seasonal Dynamics Indicate an Important Role for Lysogeny in the Red Sea
Source: Microorganisms. 2021 Jun 11;9(6):1269. doi: 10.3390/microorganisms9061269 (PMC8230703; doi:10.3390/microorganisms9061269)
Supplement: Supplementary file 1 [file microorganisms-09-01269-s001.zip › microorganisms-1189053-supplementary.xlsx]

## Sheet: data
Date (year)	Bacterial abundance (cell/mL)	Total viral abundance (cell/mL)
2016-09-04	309515	2.38313e+06
2016-10-17	206902	1.1309e+06
2016-10-31	174186	1.71848e+06
2016-11-14	119287	1.86981e+06
2016-11-28	268906	1.81693e+06
2016-12-12	167744	1.70708e+06
2016-12-26	553770	1.79567e+06
2017-01-09	145456	3.11563e+06
2017-01-23	69636.2	2.94781e+06
2017-02-06	113241	2.05061e+06
2017-02-20	163200	2.23631e+06
2017-03-06	127000	2.41518e+06
2017-03-21	167917	2.0914e+06
2017-04-04	207315	1.09183e+06
2017-04-17	106739	1.26206e+06
2017-05-01	222679	2.50251e+06
2017-05-15	180221	3.01618e+06
2017-05-29	111049	2.34526e+06
2017-06-12	142029	1.91135e+06
2017-07-03	123899	2.05363e+06
2017-07-17	174101	1.96376e+06
2017-08-01	493237	2.91885e+06
2017-08-21	259700	2.82316e+06
2017-08-28	394625	2.5474e+06
2017-09-13	429800	2.10136e+06
2017-09-26	413175	2.02783e+06
2017-10-17	394625	2.68036e+06
2017-10-23	312025	6.48358e+06
2017-11-06	366362	3.28596e+06
2017-11-27	248817	4400000
2017-12-04	199850	4.79304e+06
2017-12-18	271512	3.20954e+06
2018-01-08	253487	2.78889e+06
2018-01-22	308262	4.87062e+06
2018-02-05	233712	7.03831e+06
2018-02-19	399262	6.57707e+06
2018-03-06	297412	9.14221e+06
2018-03-20	391562	2.35432e+06
2018-04-09	458150	2.00986e+06
2018-04-16	399350	1.53986e+06
2018-04-30	411250	1.65022e+06
2018-05-14	420875	2.19329e+06
2018-05-28	452287	2.25253e+06
2018-06-12	325000	1.92174e+06
2018-06-26	321650	1.21559e+06
2018-07-09	387362	3.30751e+06
2018-07-23	284637	1.75778e+06
2018-08-07	183225	1.74946e+06
2018-08-28	213062	7.44205e+06
2018-09-10	233012	7.28845e+06
2018-09-27	127750	1.61429e+07
2018-10-08	173862	1.6734e+07
2018-10-22	111387	2.32381e+07
